# Supplementary material for: New species of the Rhaconotusjacobsoni group (Hymenoptera, Braconidae, Doryctinae) from Vietnam
Source: Zookeys. 2019 Jun 6;853:37–55. doi: 10.3897/zookeys.853.33938 (PMC6565671; doi:10.3897/zookeys.853.33938)
Supplement: XML Treatment for Rhaconotus directus [file zookeys.853.33938-treatment1.xml]

<!DOCTYPE tp:taxon-treatment
  PUBLIC "-//TaxonX//DTD Taxonomic Treatment Publishing DTD v0 20100105//EN" "tax-treatment-NSO.dtd">
<tp:taxon-treatment xmlns:tp="http://www.plazi.org/taxpub"><tp:treatment-meta><kwd-group><label>Taxon classification</label><kwd><named-content xmlns:xlink="http://www.w3.org/1999/xlink" content-type="kingdom">Animalia</named-content></kwd><kwd><named-content xmlns:xlink="http://www.w3.org/1999/xlink" content-type="order">Hymenoptera</named-content></kwd><kwd><named-content xmlns:xlink="http://www.w3.org/1999/xlink" content-type="family">Braconidae</named-content></kwd></kwd-group><mixed-citation publication-type="journal"><person-group><name><surname>Oanh</surname><given-names>Nguyen Thi</given-names></name><name><surname>Long</surname><given-names>Khuat Dang</given-names></name></person-group><article-title>New species of the <italic><tp:taxon-name><tp:taxon-name-part taxon-name-part-type="genus" reg="Rhaconotus">Rhaconotus</tp:taxon-name-part><tp:taxon-name-part taxon-name-part-type="species" reg="jacobsoni">jacobsoni</tp:taxon-name-part></tp:taxon-name></italic> group (<tp:taxon-name><tp:taxon-name-part taxon-name-part-type="order">Hymenoptera</tp:taxon-name-part></tp:taxon-name>, <tp:taxon-name><tp:taxon-name-part taxon-name-part-type="family">Braconidae</tp:taxon-name-part></tp:taxon-name>, <tp:taxon-name><tp:taxon-name-part taxon-name-part-type="subfamily">Doryctinae</tp:taxon-name-part></tp:taxon-name>) from Vietnam</article-title><source>Zookeys</source><day>06</day><month>6</month><year>2019</year><volume>853</volume><fpage>37</fpage><lpage>55</lpage><pub-id pub-id-type="doi">10.3897/zookeys.853.33938</pub-id></mixed-citation></tp:treatment-meta><tp:nomenclature><tp:taxon-name>
              <tp:taxon-name-part taxon-name-part-type="genus" reg="Rhaconotus">Rhaconotus</tp:taxon-name-part>
              <tp:taxon-name-part taxon-name-part-type="species" reg="directus">directus</tp:taxon-name-part>
              <object-id xmlns:xlink="http://www.w3.org/1999/xlink" content-type="zoobank" xlink:type="simple">http://zoobank.org/58A6D8BA-7804-43BE-93A3-0B80975B4D18</object-id>
            </tp:taxon-name><tp:taxon-authority>Long</tp:taxon-authority><tp:taxon-status xmlns:xlink="http://www.w3.org/1999/xlink" xlink:type="simple">sp. nov.</tp:taxon-status><xref ref-type="fig" rid="F1">Figs 1</xref><xref ref-type="fig" rid="F2">, 2–12</xref></tp:nomenclature><tp:treatment-sec sec-type="material" id="SECID0E5IAE"><title>Material.</title><p>Holotype, female, “Doryc.035”, (<abbrev xmlns:xlink="http://www.w3.org/1999/xlink" content-type="institution" xlink:title="Department of Insect Ecology, the Institute of Ecology and Biological Resources, Ha Noi, Vietnam" id="ABBRID0EEJAE" xlink:type="simple">IEBR</abbrev>), NW Vietnam: Hoa Binh, Mai Chau, Pa Co, forest, 1100 m, 26.iv.2002, KD Long.</p></tp:treatment-sec><tp:treatment-sec sec-type="diagnosis" id="SECID0EJJAE"><title>Diagnosis.</title><p>Occipital carina complete medio-dorsally, obliterated below and not fused with hypostomal carina (Fig. <xref ref-type="fig" rid="F2">3</xref>); frons almost flat, finely granulate; vertex and temple finely granulate; distance from pronotal carina to mesonotum equal to distance from carina to anterior margin of pronotum; in lateral view, metanotum with long pointed tooth (Fig. <xref ref-type="fig" rid="F2">5a</xref>); precoxal sulcus long, narrow, crenulate (Fig. <xref ref-type="fig" rid="F2">5</xref>); mesopleuron and metapleuron finely granulate; notauli shallow, sparsely crenulate anteriorly, widened posteriorly, with median crenulate depression (Fig. <xref ref-type="fig" rid="F2">6</xref>); propodeum with median carina in basal 0.3; pterostigma 4.5 × as long as wide; fore wing vein 3-SR 5.0 × vein r; vein 1-CU1 very short, nearly quadrate; vein cu-a almost interstitial (Fig. <xref ref-type="fig" rid="F2">10</xref>); second submarginal cell parallel-sided, basal length 2.9 × its maximum width and 0.9 × subdiscal cell (Fig. <xref ref-type="fig" rid="F2">10</xref>); vein 1-M of hind wing 6.3 × vein 1r-m (Fig. <xref ref-type="fig" rid="F2">11</xref>); inner side of fore tibia with four spines; hind coxa finely and densely granulate; hind tibia 7.7 × its maximum width; first metasomal tergite gradually widened from base to apex, 2.4 × its apical width (Fig. <xref ref-type="fig" rid="F2">8</xref>); second tergite with lenticular apical area weakly delineated with shallow furrows (Fig. <xref ref-type="fig" rid="F2">8</xref>); second-third tergites coarsely longitudinally striate; fourth-fifth tergites longitudinally striate basally, finely striate apically; sixth tergite with semi-circular striae in its apical half.</p></tp:treatment-sec><tp:treatment-sec sec-type="description" id="SECID0ETKAE"><title>Description.</title><p>Female, body length 5.4 mm; fore wing length 4.5 mm; ovipositor sheath 3.4 mm (Fig. <xref ref-type="fig" rid="F1">1</xref>).</p><p><bold><italic>Head.</italic></bold> Antenna incomplete, with 45 segments remaining; scapus length dorsally 1.8 × as long as its maximum width; third antennal segments 1.1 × as long fourth segment; in dorsal view, temple roundly narrowed behind eye; head width 1.3 × its median length; median length of head 3.0 × as long as temple; height of eye 1.9 × temple (Fig. <xref ref-type="fig" rid="F2">2</xref>); in lateral view, transverse diameter of eye 1.4 × length of temple (13 : 9); eye length 1.4 × its width (18 : 13) (Fig. <xref ref-type="fig" rid="F2">3</xref>); ocelli small, basal side of ocellar triangle 1.5 × lateral sides; <abbrev xmlns:xlink="http://www.w3.org/1999/xlink" xlink:title="postocellar line" id="ABBRID0EMLAE" xlink:type="simple">POL</abbrev> 1.5 × <abbrev xmlns:xlink="http://www.w3.org/1999/xlink" xlink:title="diameter of posterior ocellus" id="ABBRID0EQLAE" xlink:type="simple">OD</abbrev> and 0.5 × <abbrev xmlns:xlink="http://www.w3.org/1999/xlink" xlink:title="ocular-ocellar line" id="ABBRID0EULAE" xlink:type="simple">OOL</abbrev> (Fig. <xref ref-type="fig" rid="F2">2</xref>); in frontal view, eye 2.1 × as high as broad; malar space height 0.5 × height of eye, and 1.3 × basal width of mandible; face width 1.3 × height of eye, and 1.8 × height of face and clypeus combined (Fig. <xref ref-type="fig" rid="F2">4</xref>); hypoclypeal depression width 1.3 × as long distance from edge of depression to eye, 4.0 × as wide as face, and 1.6 × as wide as basal width of mandible; distance between tentorial pits 1.5 × as long as long distance from pit to eye; occipital carina complete medio-dorsally, obliterated below and not fused with hypostomal carina above base of mandible (Fig. <xref ref-type="fig" rid="F2">3</xref>); length of maxillary palp 1.45 × height of head (without mandible); frons almost flat, finely granulate; vertex and temple finely granulate; face setose, granulate (Fig. <xref ref-type="fig" rid="F2">4</xref>).</p><fig id="F1" position="float" orientation="portrait"><label>Figure 1.</label><caption><p><italic><tp:taxon-name><tp:taxon-name-part taxon-name-part-type="genus" reg="Rhaconotus">Rhaconotus</tp:taxon-name-part><tp:taxon-name-part taxon-name-part-type="species" reg="directus">directus</tp:taxon-name-part></tp:taxon-name></italic> Long, sp. nov., female, holotype (habitus, lateral view).</p></caption><graphic xmlns:xlink="http://www.w3.org/1999/xlink" xlink:href="zookeys-853-037-g001.jpg" position="float" orientation="portrait" xlink:type="simple" id="oo_306809.jpg"/></fig><fig id="F2" position="float" orientation="portrait"><label>Figures 2–12.</label><caption><p><italic><tp:taxon-name><tp:taxon-name-part taxon-name-part-type="genus" reg="Rhaconotus">Rhaconotus</tp:taxon-name-part><tp:taxon-name-part taxon-name-part-type="species" reg="directus">directus</tp:taxon-name-part></tp:taxon-name></italic> Long, sp. nov., female, holotype <bold>2</bold> head, dorsal view <bold>3</bold> head, lateral view <bold>4</bold> head, frontal view <bold>5</bold> mesopleuron <bold>6</bold> mesonotum, dorsal view <bold>7</bold> hind coxa and femur <bold>8</bold> metasomal tergites 1–3, dorsal view <bold>9</bold> metasomal tergites 5–6 <bold>10</bold> fore wing <bold>11</bold> hind wing <bold>12</bold> propodeum.</p></caption><graphic xmlns:xlink="http://www.w3.org/1999/xlink" xlink:href="zookeys-853-037-g002.jpg" position="float" orientation="portrait" xlink:type="simple" id="oo_306810.jpg"/></fig><p><bold><italic>Mesosoma.</italic></bold> Distance from pronotal carina to mesonotum equal to distance from carina to anterior margin of pronotum; length of mesosoma 2.9 × its height (Fig. <xref ref-type="fig" rid="F2">5</xref>); in lateral view, metanotum with long pointed tooth (Fig. <xref ref-type="fig" rid="F2">5a</xref>); pronotal trough crenulate anteriorly, with transverse striae posteriorly; precoxal sulcus long, narrow, crenulate (Fig. <xref ref-type="fig" rid="F2">5</xref>); mesopleuron and metapleuron finely granulate; mesoscutum finely granulate; notauli shallow, sparsely crenulate anteriorly, widened posteriorly with crenulate depression (Fig. <xref ref-type="fig" rid="F2">6</xref>); scutellar depression 0.4 × as long as scutellum; scutellum finely granulate (Fig. <xref ref-type="fig" rid="F2">6</xref>); propodeum with lateral carinae, median carina in basal 0.3 of propodeum (Fig. <xref ref-type="fig" rid="F2">12</xref>); propodeum almost finely granulate; apex of propodeum with 2–3 transverse rugosities (Fig. <xref ref-type="fig" rid="F2">12</xref>).</p><p><bold><italic>Wings.</italic></bold> Fore wing 4.35 × as long as its maximum width; pterostigma 4.5 × as long as wide; vein r arising from middle of pterostigma; vein 1-R1 1.2 × as long as pterostigma; vein 3-SR 5.0 × vein r, and 0.5 × vein SR1, and 1.4 × vein 2-SR; vein m-cu postfurcal; second submarginal cell of fore wing parallel-sided, basal length 2.9 × as long as its maximum width (Fig. <xref ref-type="fig" rid="F2">10</xref>), and 0.9 × as long as subdiscal cell; subdiscal cell roundly closed on level of vein m-cu; vein 1-CU1 very short, nearly quadrate; vein cu-a almost interstitial (Fig. <xref ref-type="fig" rid="F2">10</xref>); hind wing 5.0 × as long as its maximum width; vein M+CU 0.3 × vein 1-M ; vein 1-M 6.3 × vein 1r-m (Fig. <xref ref-type="fig" rid="F2">11</xref>).</p><p><bold><italic>Legs.</italic></bold> Fore tarsus 1.2 × as long as fore tibia; inner side of fore tibia with four spines; hind coxa with baso-ventral tooth (Fig. <xref ref-type="fig" rid="F2">7</xref>), finely and densely granulate; hind femur, tibia and basitarsus 3.3, 7.7, and 6.7 × their maximum width, respectively; dorsal side of hind femur with short sparse semi-erected setae (Fig. <xref ref-type="fig" rid="F2">7</xref>), length of seta about 0.5 × as long as maximum width of femur; outer side of hind tibia with sparse semi-erected setae, length of seta as long as maximum width of hind tibia; inner hind tibial spur 0.2 × as long as hind basitarsus; hind tarsus 0.9 × as long as hind tibia; basitarsus 0.7 × as long as second-fifth tarsal segments combined (20:33); second tarsal segment 0.5 × as long as basitarsus (10 : 20), and 2.0 × as long as fifth tarsal segment (without pretarsus); fourth tarsal segment 0.6 × fifth tarsal segment.</p><p><bold><italic>Metasoma.</italic></bold> Metasoma 1.4 × as long as head and mesosoma combined; first tergite gradually widened from base to apex; maximum width of first tergite 1.4 × its minimum width (Fig. <xref ref-type="fig" rid="F2">8</xref>); length of first metasomal tergite 2.4 × apical width, and 1.45 × length of propodeum; second suture indistinct because of straight longitudinal striae; second tergite with lenticular apical area weakly delineated with wide shallow furrows (Fig. <xref ref-type="fig" rid="F2">8</xref>); second tergite with apical area 2.45 × as long as length of third tergite (Fig. <xref ref-type="fig" rid="F2">8</xref>); first metasomal tergite with dorsal carinae, granulate basally, longitudinally striate apically (Fig. <xref ref-type="fig" rid="F2">8</xref>); second-third tergites coarsely longitudinally striate; fourth-fifth tergites largely longitudinally striate basally, finely striate apically; sixth tergite with semi-circular striae in its apical half (Fig. <xref ref-type="fig" rid="F2">9</xref>).</p><p><bold><italic>Colour.</italic></bold> Body black; head dark brown; antenna brownish yellow, palpi brown, except apical segment of maxillary palp pale yellow; fore and middle legs brownish yellow, except tarsus yellow, hind coxa dark brown; hind femur and tibia brown; hind tarsus yellow; tegula brown; wing veins yellowish brown; pterostigma brown, cream white basally (Fig. <xref ref-type="fig" rid="F2">10</xref>).</p></tp:treatment-sec><tp:treatment-sec sec-type="Male" id="SECID0EZRAE"><title>Male.</title><p>Unknown.</p></tp:treatment-sec><tp:treatment-sec sec-type="biology" id="SECID0E5RAE"><title>Biology.</title><p>Unknown.</p></tp:treatment-sec><tp:treatment-sec sec-type="etymology" id="SECID0EDSAE"><title>Etymology.</title><p>From <italic><tp:taxon-name><tp:taxon-name-part taxon-name-part-type="genus" reg="Rhaconotus"/><tp:taxon-name-part taxon-name-part-type="species" reg="directus">directus</tp:taxon-name-part></tp:taxon-name></italic> (Latin for “set straight”, “arrange in a straight line”), because of the interstitial vein cu-a of fore wing.</p></tp:treatment-sec></tp:taxon-treatment>
