# Supplementary material for: New species of the Rhaconotusjacobsoni group (Hymenoptera, Braconidae, Doryctinae) from Vietnam
Source: Zookeys. 2019 Jun 6;853:37–55. doi: 10.3897/zookeys.853.33938 (PMC6565671; doi:10.3897/zookeys.853.33938)
Supplement: XML Treatment for Rhaconotus laevigatus [file zookeys.853.33938-treatment2.xml]

<!DOCTYPE tp:taxon-treatment
  PUBLIC "-//TaxonX//DTD Taxonomic Treatment Publishing DTD v0 20100105//EN" "tax-treatment-NSO.dtd">
<tp:taxon-treatment xmlns:tp="http://www.plazi.org/taxpub"><tp:treatment-meta><kwd-group><label>Taxon classification</label><kwd><named-content xmlns:xlink="http://www.w3.org/1999/xlink" content-type="kingdom">Animalia</named-content></kwd><kwd><named-content xmlns:xlink="http://www.w3.org/1999/xlink" content-type="order">Hymenoptera</named-content></kwd><kwd><named-content xmlns:xlink="http://www.w3.org/1999/xlink" content-type="family">Braconidae</named-content></kwd></kwd-group><mixed-citation publication-type="journal"><person-group><name><surname>Oanh</surname><given-names>Nguyen Thi</given-names></name><name><surname>Long</surname><given-names>Khuat Dang</given-names></name></person-group><article-title>New species of the <italic><tp:taxon-name><tp:taxon-name-part taxon-name-part-type="genus" reg="Rhaconotus">Rhaconotus</tp:taxon-name-part><tp:taxon-name-part taxon-name-part-type="species" reg="jacobsoni">jacobsoni</tp:taxon-name-part></tp:taxon-name></italic> group (<tp:taxon-name><tp:taxon-name-part taxon-name-part-type="order">Hymenoptera</tp:taxon-name-part></tp:taxon-name>, <tp:taxon-name><tp:taxon-name-part taxon-name-part-type="family">Braconidae</tp:taxon-name-part></tp:taxon-name>, <tp:taxon-name><tp:taxon-name-part taxon-name-part-type="subfamily">Doryctinae</tp:taxon-name-part></tp:taxon-name>) from Vietnam</article-title><source>Zookeys</source><day>06</day><month>6</month><year>2019</year><volume>853</volume><fpage>37</fpage><lpage>55</lpage><pub-id pub-id-type="doi">10.3897/zookeys.853.33938</pub-id></mixed-citation></tp:treatment-meta><tp:nomenclature><tp:taxon-name>
              <tp:taxon-name-part taxon-name-part-type="genus" reg="Rhaconotus">Rhaconotus</tp:taxon-name-part>
              <tp:taxon-name-part taxon-name-part-type="species" reg="laevigatus">laevigatus</tp:taxon-name-part>
              <object-id xmlns:xlink="http://www.w3.org/1999/xlink" content-type="zoobank" xlink:type="simple">http://zoobank.org/FD83916A-D100-4251-95BE-9D1990976C66</object-id>
            </tp:taxon-name><tp:taxon-authority>Long</tp:taxon-authority><tp:taxon-status xmlns:xlink="http://www.w3.org/1999/xlink" xlink:type="simple">sp. nov.</tp:taxon-status><xref ref-type="fig" rid="F3">Figs 13</xref><xref ref-type="fig" rid="F4">, 14–24</xref></tp:nomenclature><tp:treatment-sec sec-type="material" id="SECID0EEUAE"><title>Material.</title><p>Holotype, female, “Doryc.080” (<abbrev xmlns:xlink="http://www.w3.org/1999/xlink" content-type="institution" xlink:title="Department of Insect Ecology, the Institute of Ecology and Biological Resources, Ha Noi, Vietnam" id="ABBRID0EKUAE" xlink:type="simple">IEBR</abbrev>), NE Vietnam: Vinh Phuc, Me Linh, Tam Dao foothill, forest, 13.v.2002, KD Long.</p></tp:treatment-sec><tp:treatment-sec sec-type="diagnosis" id="SECID0EPUAE"><title>Diagnosis.</title><p>Occipital carina finely complete medio-dorsally, not fused with hypostomal carina above base of mandible (Fig. <xref ref-type="fig" rid="F4">16</xref>); frons almost flat, with transverse fine striae (Fig. <xref ref-type="fig" rid="F4">14</xref>); vertex and temple shiny, smooth; distance from pronotal carina to mesonotum equal to distance from carina to anterior margin of pronotum; in lateral view, metanotum with short pointed tooth; precoxal sulcus narrow, almost smooth (Fig. <xref ref-type="fig" rid="F4">18</xref>); mesopleuron and metapleuron finely granulate; notauli shallow, sparsely crenulate anteriorly, widened posteriorly, with median more or less shallow depression (Fig. <xref ref-type="fig" rid="F4">17</xref>); propodeum with median carina in basal 0.6 (Fig. <xref ref-type="fig" rid="F4">21</xref>); pterostigma 3.3 × as long as wide; fore wing vein 3-SR 3.0 × vein r; vein 1-CU1 0.05 × vein 2-CU1; basal length of second submarginal cell 2.9 × its maximum width and 0.9 × subdiscal cell (Fig. <xref ref-type="fig" rid="F4">23</xref>); vein 1-M of hind wing 4.2 × vein 1r-m (Fig. <xref ref-type="fig" rid="F4">24</xref>); inner side of fore tibia with six spines; hind coxa finely and densely granulate; hind tibia 11.1 × its maximum width; first metasomal tergite 2.7 × its apical width, granulo-coriaceous; second tergite with lenticular apical area delineated with furrows (Fig. <xref ref-type="fig" rid="F4">19</xref>); second-third tergites coarsely longitudinally striate, but finely striate apically; fourth tergite largely striate basally contrast to fine striate apex; fifth tergite striate medially, granulo-punctate apically; sixth tergite fine basally, finely rugose medially, with fine semi-circular striae at apex (Fig. <xref ref-type="fig" rid="F4">22</xref>).</p></tp:treatment-sec><tp:treatment-sec sec-type="description" id="SECID0EZVAE"><title>Description.</title><p>Female, body length 7.6 mm; fore wing length 5.7 mm; ovipositor sheath 3.9 mm (Fig. <xref ref-type="fig" rid="F3">13</xref>).</p><p><italic>Head</italic>. Antenna incomplete, with 54 segments remaining; scapus length dorsally 1.5 × as long as its maximum width; third antennal segment 1.1 × as long fourth segment; in dorsal view, temple roundly narrowed behind eye; median length of head 2.7 × as long as temple; height of eye 1.6 × as long as temple (Fig. <xref ref-type="fig" rid="F4">14</xref>); in lateral view, transverse diameter of eye 1.5 × length of temple; eye 1.2 × longer than its width (Fig. <xref ref-type="fig" rid="F4">16</xref>); ocelli small, basal side of ocellar triangle 1.5 × lateral sides; <abbrev xmlns:xlink="http://www.w3.org/1999/xlink" xlink:title="postocellar line" id="ABBRID0EPWAE" xlink:type="simple">POL</abbrev> 1.5 × <abbrev xmlns:xlink="http://www.w3.org/1999/xlink" xlink:title="diameter of posterior ocellus" id="ABBRID0ETWAE" xlink:type="simple">OD</abbrev>, and 0.4 × <abbrev xmlns:xlink="http://www.w3.org/1999/xlink" xlink:title="ocular-ocellar line" id="ABBRID0EXWAE" xlink:type="simple">OOL</abbrev> (Fig. <xref ref-type="fig" rid="F4">14</xref>); in frontal view, eye twice as high as broad; malar space 0.5 × height of eye, and 1.25 × as long as basal width of mandible; face width 1.1 × height of eye, and 1.4 × height of face and clypeus combined (Fig. <xref ref-type="fig" rid="F4">15</xref>); hypoclypeal depression as long as distance from edge of depression to eye, 0.5 × as wide as face, and 1.5 × as wide as basal width of mandible; distance between tentorial pits 1.6 × as long as long distance from pit to eye; occipital carina finely complete medio-dorsally, not fused below with hypostomal carina above base of mandible (Fig. <xref ref-type="fig" rid="F4">16</xref>); head below eyes roundly narrowed below eyes (Fig. <xref ref-type="fig" rid="F4">14</xref>); length of maxillary palp 1.4 × height of head (without mandible); frons almost flat, with transverse fine striae anteriorly, smooth posteriorly; vertex and temple shiny smooth; face setose, finely punctate (Fig. <xref ref-type="fig" rid="F4">15</xref>).</p><p><italic>Mesosoma</italic>. Distance from pronotal carina to mesonotum equal to distance from carina to anterior margin of pronotum; mesoscutum more or less depressed posteriorly; length of mesosoma 2.6 × its height (Fig. <xref ref-type="fig" rid="F4">18</xref>); in lateral view, metanotum with short pointed tooth; pronotal side deep, almost smooth; mesoscutum granulo-coriaceous; notauli narrow, punctate (Fig. <xref ref-type="fig" rid="F4">17</xref>); scutellar depression 0.4 × as long as scutellum, with one median carina (Fig. <xref ref-type="fig" rid="F4">17</xref>); scutellum finely granulate; precoxal sulcus narrow, smooth (Fig. <xref ref-type="fig" rid="F4">18</xref>); mesopleuron almost smooth; subalar depression wide, deep, with sparse crenulae (Fig. <xref ref-type="fig" rid="F4">18</xref>); propodeum with carina in its basal 0.6 (Fig. <xref ref-type="fig" rid="F4">21</xref>).</p><p><italic>Wings</italic>. Fore wing 4.7 × as long as its maximum width; pterostigma 3.3 × as long as wide; vein r arising behind middle of pterostigma (distance from apex of pterostigma to vein r 0.8 × distance from vein r to base of pterostigma); vein 1-R1 1.1 × as long as pterostigma (Fig. <xref ref-type="fig" rid="F4">23</xref>); vein 3-SR 3.0 × vein r, 0.2 × vein SR1, and 1.5 × vein 2-SR; vein m-cu distinctly postfurcal; basal length of second submarginal cell of fore wing 4.7 × as long as its maximum width (42 : 9), and 0.9 × as long as subdiscal cell; subdiscal cell roundly closed on level of vein m-cu; vein 1-CU1 0.7 × vein cu-a, and 0.05 × vein 2-CU1 (Fig. <xref ref-type="fig" rid="F4">23</xref>); hind wing 6.1 × as long as wide; vein M+CU 0.2 × vein 1-M; vein 1-M 4.2 × vein 1r-m (Fig. <xref ref-type="fig" rid="F4">24</xref>).</p><fig id="F3" position="float" orientation="portrait"><label>Figure 13.</label><caption><p><italic><tp:taxon-name><tp:taxon-name-part taxon-name-part-type="genus" reg="Rhaconotus">Rhaconotus</tp:taxon-name-part><tp:taxon-name-part taxon-name-part-type="species" reg="laevigatus">laevigatus</tp:taxon-name-part></tp:taxon-name></italic> Long, sp. nov., female, holotype (habitus, lateral view).</p></caption><graphic xmlns:xlink="http://www.w3.org/1999/xlink" xlink:href="zookeys-853-037-g003.jpg" position="float" orientation="portrait" xlink:type="simple" id="oo_306811.jpg"/></fig><fig id="F4" position="float" orientation="portrait"><label>Figures 14–24.</label><caption><p><italic><tp:taxon-name><tp:taxon-name-part taxon-name-part-type="genus" reg="Rhaconotus">Rhaconotus</tp:taxon-name-part><tp:taxon-name-part taxon-name-part-type="species" reg="laevigatus">laevigatus</tp:taxon-name-part></tp:taxon-name></italic> Long, sp. nov., female, holotype <bold>14</bold> head, dorsal view <bold>15</bold> head, frontal view <bold>16</bold> head, lateral view <bold>17</bold> mesonotum, dorsal view <bold>18</bold> mesopleuron <bold>19</bold> metasomal tergites 1–4, dorsal view <bold>20</bold> hind coxa and femur <bold>21</bold> propodeum <bold>22</bold> metasomal tergites 5–6, dorsal view <bold>23</bold> fore wing <bold>24</bold> hind wing.</p></caption><graphic xmlns:xlink="http://www.w3.org/1999/xlink" xlink:href="zookeys-853-037-g004.jpg" position="float" orientation="portrait" xlink:type="simple" id="oo_306812.jpg"/></fig><p><italic>Legs</italic>. Fore tarsus 1.4 × as long as fore tibia; inner side of fore tibia with six spines; outside of fore tibia with long erected setae, length of seta twice as long width of fore tibia; hind coxa with baso-ventral tooth; hind femur, tibia and basitarsus 5.6, 11.1 and 8.0 × their maximum width, respectively; dorsal side of hind femur with long semi-erected setae, length of seta 1.6 × as long as maximum width of hind tibia (Fig. <xref ref-type="fig" rid="F4">20</xref>); outside of hind tibia with long erected setae, length of seta twice as long as maximum width of hind tibia; inner hind tibial spur 0.3 × as long as hind basitarsus; hind tarsus 1.2 × as long as hind tibia; basitarsus 0.8 × as long as second-fifth tarsal segments combined; second tarsus 0.4 × as long as basitarsus, and 1.4 × as long as fifth tarsus (without pretarsus); fourth tarsus 0.6 × fifth tarsus; hind coxa with sparse setae, finely granulate.</p><p><italic>Metasoma</italic>. Metasoma 1.5 × as long as head and mesosoma combined; maximum width of first tergite 1.5 × its minimum width; length of first metasomal tergite 2.7 × apical width, and 1.7 × length of propodeum; second tergite with lenticular apical area separated with distinct wide crenulate furrow (Fig. <xref ref-type="fig" rid="F4">19</xref>); length of separated area 0.75 × length of second tergite, and 0.9 × third tergite; length of second tergite 0.6 × as long as its basal width, and 1.2 × length of third tergite; first metasomal tergite with long straightly erected setae laterally, with two almost parallel dorsal carina running from base to apex (Fig. <xref ref-type="fig" rid="F4">19</xref>); first tergite almost granulo-coriaceous; second tergite coarsely striate; third-fourth tergites largely striate basally, finely striate apically (Fig. <xref ref-type="fig" rid="F4">19</xref>); fifth tergite striate basally, granulo-punctate apically; sixth tergite setose, finely striate basally, finely rugose medially, with fine semi-circular striae apically (Fig. <xref ref-type="fig" rid="F4">22</xref>);</p><p><italic>Colour</italic>. Black, antenna brown; palpi brown; all legs dark brown to black, expect tarsus yellowish brown; tegula brown; wing veins brown; pterostigma brown, cream white basally, surrounding vein r beneath pterostigma smoky brown (Fig. <xref ref-type="fig" rid="F4">23</xref>); ovipositor sheath brown.</p></tp:treatment-sec><tp:treatment-sec sec-type="Male" id="SECID0EF3AE"><title>Male.</title><p>Unknown.</p></tp:treatment-sec><tp:treatment-sec sec-type="biology" id="SECID0EK3AE"><title>Biology.</title><p>Unknown.</p></tp:treatment-sec><tp:treatment-sec sec-type="etymology" id="SECID0EP3AE"><title>Etymology.</title><p>From <italic>laevis</italic> (Latin for smooth, polished), because of vertex, temple and mesopleuron shiny smooth.</p></tp:treatment-sec></tp:taxon-treatment>
