# Supplementary material for: New species of the Rhaconotusjacobsoni group (Hymenoptera, Braconidae, Doryctinae) from Vietnam
Source: Zookeys. 2019 Jun 6;853:37–55. doi: 10.3897/zookeys.853.33938 (PMC6565671; doi:10.3897/zookeys.853.33938)
Supplement: XML Treatment for Rhaconotus robustus [file zookeys.853.33938-treatment3.xml]

<!DOCTYPE tp:taxon-treatment
  PUBLIC "-//TaxonX//DTD Taxonomic Treatment Publishing DTD v0 20100105//EN" "tax-treatment-NSO.dtd">
<tp:taxon-treatment xmlns:tp="http://www.plazi.org/taxpub"><tp:treatment-meta><kwd-group><label>Taxon classification</label><kwd><named-content xmlns:xlink="http://www.w3.org/1999/xlink" content-type="kingdom">Animalia</named-content></kwd><kwd><named-content xmlns:xlink="http://www.w3.org/1999/xlink" content-type="order">Hymenoptera</named-content></kwd><kwd><named-content xmlns:xlink="http://www.w3.org/1999/xlink" content-type="family">Braconidae</named-content></kwd></kwd-group><mixed-citation publication-type="journal"><person-group><name><surname>Oanh</surname><given-names>Nguyen Thi</given-names></name><name><surname>Long</surname><given-names>Khuat Dang</given-names></name></person-group><article-title>New species of the <italic><tp:taxon-name><tp:taxon-name-part taxon-name-part-type="genus" reg="Rhaconotus">Rhaconotus</tp:taxon-name-part><tp:taxon-name-part taxon-name-part-type="species" reg="jacobsoni">jacobsoni</tp:taxon-name-part></tp:taxon-name></italic> group (<tp:taxon-name><tp:taxon-name-part taxon-name-part-type="order">Hymenoptera</tp:taxon-name-part></tp:taxon-name>, <tp:taxon-name><tp:taxon-name-part taxon-name-part-type="family">Braconidae</tp:taxon-name-part></tp:taxon-name>, <tp:taxon-name><tp:taxon-name-part taxon-name-part-type="subfamily">Doryctinae</tp:taxon-name-part></tp:taxon-name>) from Vietnam</article-title><source>Zookeys</source><day>06</day><month>6</month><year>2019</year><volume>853</volume><fpage>37</fpage><lpage>55</lpage><pub-id pub-id-type="doi">10.3897/zookeys.853.33938</pub-id></mixed-citation></tp:treatment-meta><tp:nomenclature><tp:taxon-name>
              <tp:taxon-name-part taxon-name-part-type="genus" reg="Rhaconotus">Rhaconotus</tp:taxon-name-part>
              <tp:taxon-name-part taxon-name-part-type="species" reg="robustus">robustus</tp:taxon-name-part>
              <object-id xmlns:xlink="http://www.w3.org/1999/xlink" content-type="zoobank" xlink:type="simple">http://zoobank.org/368DE76C-6AA0-4FFC-A4DF-57384123A56F</object-id>
            </tp:taxon-name><tp:taxon-authority>Long</tp:taxon-authority><tp:taxon-status xmlns:xlink="http://www.w3.org/1999/xlink" xlink:type="simple">sp. nov.</tp:taxon-status><xref ref-type="fig" rid="F5">Figs 25</xref><xref ref-type="fig" rid="F6">, 26–36</xref></tp:nomenclature><tp:treatment-sec sec-type="material" id="SECID0EI5AE"><title>Material.</title><p>Holotype, male, “Doryc.722” (<abbrev xmlns:xlink="http://www.w3.org/1999/xlink" content-type="institution" xlink:title="Department of Insect Ecology, the Institute of Ecology and Biological Resources, Ha Noi, Vietnam" id="ABBRID0EO5AE" xlink:type="simple">IEBR</abbrev>), NW Vietnam: Hoa Binh, Mai Chau, Tan Son, orchard, <abbrev xmlns:xlink="http://www.w3.org/1999/xlink" xlink:title="Malaise trap" id="ABBRID0ET5AE" xlink:type="simple">MT</abbrev>, <named-content xmlns:xlink="http://www.w3.org/1999/xlink" content-type="dwc:verbatimCoordinates" xlink:type="simple"><named-content content-type="geo-json" specific-use="{&#34;type&#34;:&#34;Point&#34;,&#34;coordinates&#34;:[104.996389,20.719528]}" id="NCID0E15AE" xlink:type="simple">20°43'10.3"N 104°59'47.0"E</named-content></named-content>, 950m, 1-5.v.2010, KD Long.</p></tp:treatment-sec><tp:treatment-sec sec-type="diagnosis" id="SECID0E65AE"><title>Diagnosis.</title><p>Antenna with 46 segments (male); occipital carina finely complete medio-dorsally, fading below distal to hypostomal carina above base of mandible (Fig. <xref ref-type="fig" rid="F6">27</xref>); frons slightly depressed, with sparse fine striae (Fig. <xref ref-type="fig" rid="F6">26</xref>); vertex and temple shiny, smooth; distance from pronotal carina to mesonotum equal to distance from carina to anterior margin of pronotum; in lateral view, metanotum with short pointed tooth; precoxal sulcus narrow, straight, crenulate (Fig. <xref ref-type="fig" rid="F6">30</xref>); mesopleuron and metapleuron finely granulate; notauli shallow, sparsely crenulate anteriorly, slightly widened posteriorly, with two longitudinal convergent carinae running close to scutellar sulcus (Fig. <xref ref-type="fig" rid="F6">29</xref>); propodeum with baso-lateral areas emarginated by carina (Fig. <xref ref-type="fig" rid="F6">32</xref>); median carina in basal 0.5; pterostigma 4.4 × as long as wide; fore wing vein 3-SR 2.7 × vein r; vein 1-CU1 0.12 × vein 2-CU1 (Fig. <xref ref-type="fig" rid="F6">35</xref>); second submarginal cell slightly widened apically, basal length 3.1 × its maximum width and 1.6 × subdiscal cell; vein 1-M of hind wing 4.25 × vein 1r-m (Fig. <xref ref-type="fig" rid="F6">36</xref>); inner side of fore tibia with six spines; hind coxa finely granulate; hind tibia robust, 8.5 × its maximum width; first metasomal tergite nearly parallel-sided, 2.5 × its apical width (Fig. <xref ref-type="fig" rid="F6">33</xref>), finely granulate basally, longitudinally striate apically; second-fifth tergites longitudinally striate; sixth tergite rugo-striate basally, almost smooth apically (Fig. <xref ref-type="fig" rid="F6">31</xref>).</p></tp:treatment-sec><tp:treatment-sec sec-type="description" id="SECID0EKAAG"><title>Description.</title><p>Male, body length 5.9 mm; fore wing length 3.7 mm (Fig. <xref ref-type="fig" rid="F5">25</xref>).</p><p><italic>Head</italic>. Antenna with 46 segments; scapus dorsally 1.3 × longer than its maximum width; third antennal segment 1.1 × as long fourth segment; in dorsal view; temple roundly behind eye; head width 1.3 × its median length (Fig. <xref ref-type="fig" rid="F6">26</xref>); median length of head 1.8 × as long as temple; height of eye 1.3 × temple; in lateral view, transverse diameter of eye 1.2 × length of temple; eye 1.4 × longer than its width (Fig. <xref ref-type="fig" rid="F6">27</xref>); ocelli small, basal side of ocellar triangle 1.5 × lateral sides; <abbrev xmlns:xlink="http://www.w3.org/1999/xlink" xlink:title="postocellar line" id="ABBRID0EABAG" xlink:type="simple">POL</abbrev> 1.5 × as long as <abbrev xmlns:xlink="http://www.w3.org/1999/xlink" xlink:title="diameter of posterior ocellus" id="ABBRID0EEBAG" xlink:type="simple">OD</abbrev>, and 0.6 × <abbrev xmlns:xlink="http://www.w3.org/1999/xlink" xlink:title="ocular-ocellar line" id="ABBRID0EIBAG" xlink:type="simple">OOL</abbrev> (Fig. <xref ref-type="fig" rid="F6">26</xref>); in frontal view, eye 2.3 × as high as broad; malar space 0.4 × height of eye, 1.3 × as long as basal width of mandible (Fig. <xref ref-type="fig" rid="F6">28</xref>); face width 1.1 × height of eye, and 1.3 × height of face and clypeus combined; width of hypoclypeal depression 0.8 × as long distance from edge of depression to eye, 0.4 × as wide as face, and 1.2 × as wide as basal width of mandible; distance between tentorial pits 1.1 × as long as long distance from pit to eye; occipital carina complete, fading below distal to hypostomal carina above base of mandible (Fig. <xref ref-type="fig" rid="F6">27</xref>); head with long sparse setae, roundly narrowed below eyes (Fig. <xref ref-type="fig" rid="F6">26</xref>); length of maxillary palp 1.4 × height of head (without mandible); frons slightly depressed medially, with sparse fine striae; vertex and shiny, smooth (Fig. <xref ref-type="fig" rid="F6">26</xref>); face rugo-coriaceous; clypeus rugose (Fig. <xref ref-type="fig" rid="F6">28</xref>).</p><p><italic>Mesosoma</italic>. Mesosoma depressed, its dorsal side almost flat; length 2.1 × its height (Fig. <xref ref-type="fig" rid="F6">30</xref>); pronotum with median transverse carina; notauli narrow, sparsely crenulate anteriorly, slightly widened posteriorly with two longitudinal convergent carinae running close to scutellar sulcus (Fig. <xref ref-type="fig" rid="F6">29</xref>); pronotal side almost flat, coriaceous medially, coarsely rugose posteriorly, finely granulate ventrally; precoxal sulcus long, narrow, crenulate; subalar depression largely crenulate; mesopleuron finely granulate (Fig. <xref ref-type="fig" rid="F6">30</xref>); mesoscutum and scutellum finely granulate; propodeum with baso-lateral areas emarginated by carinae (Fig. <xref ref-type="fig" rid="F6">32</xref>); median carina in basal 0.5 of propodeum; baso-lateral area finely granulate; propodeal areola rugose.</p><p><italic>Wings</italic>. Fore wing 4.1 × as long as its maximum width; pterostigma 4.4 × as long as wide; vein r arising behind middle of pterostigma (distance from apex of pterostigma to vein r 0.7 × distance from vein r to base of pterostigma); vein 1-R1 1.2 × as long as pterostigma; vein 3-SR 2.7 × vein r, and 0.6 × vein SR1, and 1.3 × vein 2-SR; vein m-cu distinctly postfurcal; second submarginal cell of fore wing slightly widened apically (Fig. <xref ref-type="fig" rid="F6">35</xref>), basal length 3.1 × as long as its maximum width, and 1.6 × as long as subdiscal cell; subdiscal cell roundly closed on level of vein m-cu; vein 1-CU1 equal to vein cu-a, and 0.12 × vein 2-CU1 (Fig. <xref ref-type="fig" rid="F6">35</xref>); hind wing 6.7 × as long as wide; vein M+CU 0.3 × vein 1-M; vein 1-M 4.25 × vein 1r-m (Fig. <xref ref-type="fig" rid="F6">36</xref>).</p><p><italic>Legs</italic>. Fore tarsus 1.5 × as long as fore tibia; inner side of fore tibia with six spines; hind coxa with baso-ventral tooth, finely granulate; hind femur robust (Fig. <xref ref-type="fig" rid="F6">34</xref>), length of hind femur, tibia and basitarsus 2.5, 8.5 and 10.5 × their maximum width, respectively; outer side of hind tibia with long semi-erected setae, length of seta 1.5 × maximum width of tibia (Fig. <xref ref-type="fig" rid="F6">34</xref>); inner hind tibial spur 0.3 × as long as hind basitarsus; hind tarsus 0.9 × as long as hind tibia; basitarsus 0.8 × as long as second-fifth tarsal segments combined; second tarsus 0.4 × as long as basitarsus, and 1.1 × as long as fifth tarsus (without pretarsus); fourth tarsus 0.6 × fifth tarsus.</p><p><italic>Metasoma</italic>. Metasoma 1.3 × as long as head and mesosoma combined; first metasomal tergite nearly parallel-sided (Fig. <xref ref-type="fig" rid="F6">33</xref>); length of first metasomal tergite 2.5 × apical width, and 1.4 × length of propodeum; second metasomal tergite with narrow lenticular apical area separated with shallow crenulate furrow, length of lenticular apical area 0.3 × length of second tergite (Fig. <xref ref-type="fig" rid="F6">31</xref>); length of second tergite 0.9 × as long as its basal width, and 0.7 × length of third tergite; first metasomal tergite with two dorsal carinae in basal 0.5 of tergite; finely granulate basally, longitudinally striate apically (Fig. <xref ref-type="fig" rid="F6">33</xref>); second-fifth tergites longitudinally striate; sixth tergite sparsely setose, rugo-striate basally, almost smooth apically (Fig. <xref ref-type="fig" rid="F6">31</xref>).</p><p><italic>Colour</italic>. Body black, antenna yellow, but brown apically; scapus brownish yellow; head black with yellow semi-circular stripe around eye dorso-laterally (Fig. <xref ref-type="fig" rid="F6">27</xref>); palpi brown, except apical segment of labial palp and two apical segments of maxillary palp yellow; fore and middle legs yellow; hind coxa and femur yellowish brown; hind tibia and tarsus yellow; tegula brownish yellow; wing veins pale brown; pterostigma pale brown, cream white basally (Fig. <xref ref-type="fig" rid="F6">35</xref>); wing membrane hyaline with smoky spots medially.</p><fig id="F5" position="float" orientation="portrait"><label>Figure 25.</label><caption><p><italic><tp:taxon-name><tp:taxon-name-part taxon-name-part-type="genus" reg="Rhaconotus">Rhaconotus</tp:taxon-name-part><tp:taxon-name-part taxon-name-part-type="species" reg="robustus">robustus</tp:taxon-name-part></tp:taxon-name></italic> Long, sp. nov., male, holotype (habitus, lateral view).</p></caption><graphic xmlns:xlink="http://www.w3.org/1999/xlink" xlink:href="zookeys-853-037-g005.jpg" position="float" orientation="portrait" xlink:type="simple" id="oo_306813.jpg"/></fig><fig id="F6" position="float" orientation="portrait"><label>Figures 26–36.</label><caption><p><italic><tp:taxon-name><tp:taxon-name-part taxon-name-part-type="genus" reg="Rhaconotus">Rhaconotus</tp:taxon-name-part><tp:taxon-name-part taxon-name-part-type="species" reg="robustus">robustus</tp:taxon-name-part></tp:taxon-name></italic> Long, sp. nov., male, holotype <bold>26</bold> head, dorsal view <bold>27</bold> head, lateral view <bold>28</bold> head, frontal view <bold>29</bold> mesonotum, dorsal view <bold>30</bold> mesopleuron <bold>31</bold> tergites 2–6, dorsal view <bold>32</bold> propodeum <bold>33</bold> first metasomal tergite <bold>34</bold> hind femur and tibia <bold>35</bold> fore wing <bold>36</bold> hind wing.</p></caption><graphic xmlns:xlink="http://www.w3.org/1999/xlink" xlink:href="zookeys-853-037-g006.jpg" position="float" orientation="portrait" xlink:type="simple" id="oo_306814.jpg"/></fig></tp:treatment-sec><tp:treatment-sec sec-type="Female" id="SECID0E1GAG"><title>Female.</title><p>Unknown.</p></tp:treatment-sec><tp:treatment-sec sec-type="biology" id="SECID0E6GAG"><title>Biology.</title><p>Unknown.</p></tp:treatment-sec><tp:treatment-sec sec-type="etymology" id="SECID0EEHAG"><title>Etymology.</title><p>From <italic><tp:taxon-name><tp:taxon-name-part taxon-name-part-type="genus" reg="Rhaconotus"/><tp:taxon-name-part taxon-name-part-type="species" reg="robustus">robustus</tp:taxon-name-part></tp:taxon-name></italic> (Latin for strong), because of the robust hind femur.</p></tp:treatment-sec></tp:taxon-treatment>
