# Supplementary material for: New species of the Rhaconotusjacobsoni group (Hymenoptera, Braconidae, Doryctinae) from Vietnam
Source: Zookeys. 2019 Jun 6;853:37–55. doi: 10.3897/zookeys.853.33938 (PMC6565671; doi:10.3897/zookeys.853.33938)
Supplement: XML Treatment for Rhaconotus simulatus [file zookeys.853.33938-treatment4.xml]

<!DOCTYPE tp:taxon-treatment
  PUBLIC "-//TaxonX//DTD Taxonomic Treatment Publishing DTD v0 20100105//EN" "tax-treatment-NSO.dtd">
<tp:taxon-treatment xmlns:tp="http://www.plazi.org/taxpub"><tp:treatment-meta><kwd-group><label>Taxon classification</label><kwd><named-content xmlns:xlink="http://www.w3.org/1999/xlink" content-type="kingdom">Animalia</named-content></kwd><kwd><named-content xmlns:xlink="http://www.w3.org/1999/xlink" content-type="order">Hymenoptera</named-content></kwd><kwd><named-content xmlns:xlink="http://www.w3.org/1999/xlink" content-type="family">Braconidae</named-content></kwd></kwd-group><mixed-citation publication-type="journal"><person-group><name><surname>Oanh</surname><given-names>Nguyen Thi</given-names></name><name><surname>Long</surname><given-names>Khuat Dang</given-names></name></person-group><article-title>New species of the <italic><tp:taxon-name><tp:taxon-name-part taxon-name-part-type="genus" reg="Rhaconotus">Rhaconotus</tp:taxon-name-part><tp:taxon-name-part taxon-name-part-type="species" reg="jacobsoni">jacobsoni</tp:taxon-name-part></tp:taxon-name></italic> group (<tp:taxon-name><tp:taxon-name-part taxon-name-part-type="order">Hymenoptera</tp:taxon-name-part></tp:taxon-name>, <tp:taxon-name><tp:taxon-name-part taxon-name-part-type="family">Braconidae</tp:taxon-name-part></tp:taxon-name>, <tp:taxon-name><tp:taxon-name-part taxon-name-part-type="subfamily">Doryctinae</tp:taxon-name-part></tp:taxon-name>) from Vietnam</article-title><source>Zookeys</source><day>06</day><month>6</month><year>2019</year><volume>853</volume><fpage>37</fpage><lpage>55</lpage><pub-id pub-id-type="doi">10.3897/zookeys.853.33938</pub-id></mixed-citation></tp:treatment-meta><tp:nomenclature><tp:taxon-name>
              <tp:taxon-name-part taxon-name-part-type="genus" reg="Rhaconotus">Rhaconotus</tp:taxon-name-part>
              <tp:taxon-name-part taxon-name-part-type="species" reg="simulatus">simulatus</tp:taxon-name-part>
              <object-id xmlns:xlink="http://www.w3.org/1999/xlink" content-type="zoobank" xlink:type="simple">http://zoobank.org/B62850AA-A9AA-4B94-B95D-C22AE73A9E90</object-id>
            </tp:taxon-name><tp:taxon-authority>Long</tp:taxon-authority><tp:taxon-status xmlns:xlink="http://www.w3.org/1999/xlink" xlink:type="simple">sp. nov.</tp:taxon-status><xref ref-type="fig" rid="F7">Figs 37</xref><xref ref-type="fig" rid="F8">, 38–49</xref></tp:nomenclature><tp:treatment-sec sec-type="material" id="SECID0EFJAG"><title>Material.</title><p>Holotype, female, “Doryc.791” (<abbrev xmlns:xlink="http://www.w3.org/1999/xlink" content-type="institution" xlink:title="Department of Insect Ecology, the Institute of Ecology and Biological Resources, Ha Noi, Vietnam" id="ABBRID0ELJAG" xlink:type="simple">IEBR</abbrev>), NW Vietnam: Son La, orchard, <abbrev xmlns:xlink="http://www.w3.org/1999/xlink" xlink:title="Malaise trap" id="ABBRID0EQJAG" xlink:type="simple">MT</abbrev>, <named-content xmlns:xlink="http://www.w3.org/1999/xlink" content-type="dwc:verbatimCoordinates" xlink:type="simple"><named-content content-type="geo-json" specific-use="{&#34;type&#34;:&#34;Point&#34;,&#34;coordinates&#34;:[103.927306,21.301000]}" id="NCID0EXJAG" xlink:type="simple">21°18'03.6"N 103°55'38.3"E</named-content></named-content>, 671 m, 15–25.vi.2016, KD Long.</p></tp:treatment-sec><tp:treatment-sec sec-type="diagnosis" id="SECID0E3JAG"><title>Diagnosis.</title><p>Occipital carina finely complete medio-dorsally, fused with hypostomal carina above base of mandible (Fig. <xref ref-type="fig" rid="F8">40</xref>); frons slightly depressed medially, rugose anteriorly, finely granulate posteriorly; vertex and temple smooth; distance from pronotal carina to mesonotum equal to distance from carina to anterior margin of pronotum; in lateral view, metanotum with short pointed tooth; precoxal sulcus long, sinuate, crenulate (Fig. <xref ref-type="fig" rid="F8">42</xref>); mesopleuron finely granulate; notauli narrow, widened anteriorly, crenulate with two posterior convergent carinae running close to scutellar sulcus (Fig. <xref ref-type="fig" rid="F8">41</xref>); propodeum with median carina in basal 0.5; pterostigma 5.7 × as long as wide; fore wing vein 3-SR 3.4 × vein r; vein 1-CU1 0.08 × vein 2-CU1 (Fig. <xref ref-type="fig" rid="F8">46</xref>); basal length of second submarginal cell 3.8 × its maximum width and as long as subdiscal cell; vein 1-M of hind wing 4.4 × vein 1r-m (Fig. <xref ref-type="fig" rid="F8">47</xref>); inner side of fore tibia with five spines; hind coxa finely granulate; hind tibia 8.3 × its maximum width; first metasomal tergite 2.2 × its apical width (Fig. <xref ref-type="fig" rid="F8">43</xref>), longitudinally striate in apical 0.7; furrow between second and third tergites wide, crenulate; third tergite largely striate basally, densely and finely striate apically; fourth-fifth tergites longitudinally striate; sixth tergite striate basally, with fine semi-circular striae at apex (Fig. <xref ref-type="fig" rid="F8">45</xref>).</p></tp:treatment-sec><tp:treatment-sec sec-type="description" id="SECID0E5KAG"><title>Description.</title><p>Female, body length 6.6 mm; fore wing length 5.0 mm; ovipositor sheath 2.4 mm (Fig. <xref ref-type="fig" rid="F7">37</xref>).</p><p><italic>Head</italic>. Antenna incomplete, with 30 segments remaining; scapus length dorsally 1.7 × its maximum width; third antennal segment 1.3 × as long fourth segment; in dorsal view, temple roundly narrowed behind eye; head width 1.3 × its median length (Fig. <xref ref-type="fig" rid="F8">38</xref>); median length of head 3.2 × as long as temple; height of eye 1.09 × temple; in lateral view, eye 1.3 × longer than width; transverse diameter of eye 1.6 × length of temple (Fig. <xref ref-type="fig" rid="F8">40</xref>); ocelli small, basal side of ocellar triangle 1.5 × lateral sides; <abbrev xmlns:xlink="http://www.w3.org/1999/xlink" xlink:title="postocellar line" id="ABBRID0EULAG" xlink:type="simple">POL</abbrev> as long as <abbrev xmlns:xlink="http://www.w3.org/1999/xlink" xlink:title="diameter of posterior ocellus" id="ABBRID0EYLAG" xlink:type="simple">OD</abbrev>, and 0.5 times <abbrev xmlns:xlink="http://www.w3.org/1999/xlink" xlink:title="ocular-ocellar line" id="ABBRID0E3LAG" xlink:type="simple">OOL</abbrev>; in frontal view, eye 2.1 × as high as broad (Fig. <xref ref-type="fig" rid="F8">39</xref>); malar space height 0.5 × height of eye, and as long as basal width of mandible; face width 1.2 × height of eye, and 1.3 × height of face and clypeus combined (Fig. <xref ref-type="fig" rid="F8">39</xref>); hypoclypeal depression width 0.6 × as long distance from edge of depression to eye, 0.4 × as wide as face; and 1.2 × as wide as basal width of mandible; distance between tentorial pits as long as long distance from pit to eye; occipital carina complete medio-dorsally, fused bellow with hypostomal carina distal to base of mandible (Fig. <xref ref-type="fig" rid="F8">40</xref>); maxillary palp 1.3 × height of head (without mandible); frons slightly depressed medially, rugose anteriorly, granulo-coriaceous posteriorly; vertex between lateral ocellus and eye margin finely granulate, vertex between lateral ocellus and eye margin finely granulate; vertex below posterior ocelli, temple smooth; face latero-ventrally and malar space coriaceous; clypeus rugose.</p><p><italic>Mesosoma</italic>. Length of mesosoma 2.4 × its height (Fig. <xref ref-type="fig" rid="F8">42</xref>); in lateral view, metanotum with short pointed tooth; notauli narrow, widened anteriorly, crenulate with two posterior convergent carinae running close to scutellar sulcus (Fig. <xref ref-type="fig" rid="F8">41</xref>); scutellar sulcus with three carinae, 0.4 × as long as scutellum (Fig. <xref ref-type="fig" rid="F8">41</xref>); scutellum mesoscutum and scutellum finely granulate; pronotal side depressed medially, sparsely crenulate medially and anteriorly, coarsely rugose posteriorly, granulate ventrally; precoxal sulcus long, sinuate, crenulate (Fig. <xref ref-type="fig" rid="F8">42</xref>); mesopleuron finely granulate; subalar depression largely crenulate; propodeum with baso-lateral areas emarginated by carinae (Fig. <xref ref-type="fig" rid="F8">44</xref>); median carina in basal 0.5 of propodeum; baso-lateral areas finely granulate; propodeum coarsely rugose apically.</p><p><italic>Wings</italic>. Fore wing 4.2 × as long as its maximum width; pterostigma 5.7 × as long as wide; vein r arising from middle of pterostigma; vein 1-R1 1.4 × as long as pterostigma; vein 3-SR 3.4 × vein r, 0.45 × vein SR1, and 2.0 × vein 2-SR; vein m-cu distinctly postfurcal; second submarginal cell parallel-sided, basal length 3.8 × as long as its maximum width, and as long as subdiscal cell (Fig. <xref ref-type="fig" rid="F8">46</xref>); subdiscal cell roundly closed on level of vein m-cu; vein 1-CU1 0.08 × vein 2-CU1, and 0.75 × vein cu-a; hind wing 7.0 × as long as wide; vein M+CU 0.3 × vein 1-M; vein 1-M 4.4 × vein 1r-m (Fig. <xref ref-type="fig" rid="F8">47</xref>).</p><p><italic>Legs</italic>. Fore tarsus 1.6 × as long as fore tibia; inner side of fore tibia with five spines; hind coxa with baso-ventral tooth; hind coxa finely granulate; hind femur, tibia and basitarsus 3.0, 8.3 and 5.75 × their maximum width, respectively (Figs <xref ref-type="fig" rid="F8">48</xref>, <xref ref-type="fig" rid="F8">49</xref>); hind femur finely granulate; hind tibia with long semi-erected setae, length of seta as long as maximum width of tibia (Fig. <xref ref-type="fig" rid="F8">49</xref>); inner hind tibial spur 0.3 × as long as hind basitarsus; hind tarsus 0.8 × as long as hind tibia; basitarsus 0.7 × as long as second-fifth tarsal segments combined; second tarsus 0.4 × basitarsus, and as long as fifth tarsus (without pretarsus); fourth tarsus 0.2 × fifth tarsus.</p><p><italic>Metasoma</italic>. Metasoma 1.25 × as long as head and mesosoma combined; first metasomal tergite distinctly widened at apex, with two dorsal carinae in whole length of tergite (Fig. <xref ref-type="fig" rid="F8">43</xref>); maximum width of first tergite 1.2 × its minimum width; length of first metasomal tergite 2.2 × apical width (Fig. <xref ref-type="fig" rid="F8">43</xref>), and 1.4 × length of propodeum; second tergite with more or less distinct lenticular apical area separated by furrows (Fig. <xref ref-type="fig" rid="F8">43</xref>); length of second tergite 0.44 × as long as its basal width, and 0.5 × length of third tergite; first metasomal tergite longitudinally striate in apical 0.7 of tergite (Fig. <xref ref-type="fig" rid="F8">43</xref>); furrow between second and third tergites wide, crenulate; third tergite largely striate basally, densely and finely striate apically; fourth-fifth tergites longitudinally striate (Fig. <xref ref-type="fig" rid="F8">43</xref>); sixth tergite striate basally, with fine semi-circular striae apically (Fig. <xref ref-type="fig" rid="F8">45</xref>);</p><p><italic>Colour</italic>. Body black; antenna pale brown; palpi brown, except apical segment of maxillary palp pale yellow; fore coxa brownish yellow, fore femur and tibia yellowish brown; fore tarsus yellow; middle coxa yellowish brown; middle femur and tibia brown; middle tarsus yellow; hind leg brown, except tarsus brownish yellow; tegula brown; wing veins brown; pterostigma brown, cream white basally (Fig. <xref ref-type="fig" rid="F8">46</xref>); wing membrane yellow with brown clouds medially; ovipositor sheath brown.</p></tp:treatment-sec><tp:treatment-sec sec-type="Male" id="SECID0EEPAG"><title>Male.</title><p>Unknown.</p></tp:treatment-sec><tp:treatment-sec sec-type="biology" id="SECID0EJPAG"><title>Biology.</title><p>Unknown.</p></tp:treatment-sec><tp:treatment-sec sec-type="etymology" id="SECID0EOPAG"><title>Etymology.</title><p>From <italic>simulo</italic> (Latin for imitate, copy), because this new species is similar to <italic><tp:taxon-name><tp:taxon-name-part taxon-name-part-type="genus" reg="Rhaconotus">R.</tp:taxon-name-part><tp:taxon-name-part taxon-name-part-type="species" reg="thayi">thayi</tp:taxon-name-part></tp:taxon-name></italic> Belokobylskij.</p></tp:treatment-sec><tp:treatment-sec sec-type="remarks" id="SECID0EBQAG"><title>Remarks.</title><p><italic><tp:taxon-name><tp:taxon-name-part taxon-name-part-type="genus" reg="Rhaconotus">R.</tp:taxon-name-part><tp:taxon-name-part taxon-name-part-type="species" reg="simulatus">simulatus</tp:taxon-name-part></tp:taxon-name></italic>, sp. nov. is similar to <italic><tp:taxon-name><tp:taxon-name-part taxon-name-part-type="genus" reg="Rhaconotus">R.</tp:taxon-name-part><tp:taxon-name-part taxon-name-part-type="species" reg="thayi">thayi</tp:taxon-name-part></tp:taxon-name></italic> Belokobylskij, 2001, from China and Vietnam, but the new species differs from the later by having: a. Occipital carina fused bellow with hypostomal carina distal to base of mandible (Fig. <xref ref-type="fig" rid="F8">40</xref>; not fused in <italic><tp:taxon-name><tp:taxon-name-part taxon-name-part-type="genus" reg="Rhaconotus">R.</tp:taxon-name-part><tp:taxon-name-part taxon-name-part-type="species" reg="thayi">thayi</tp:taxon-name-part></tp:taxon-name></italic>); b. Vein 1-R1 of fore wing 1.4 × as long as pterostigma (1.1 × in <italic><tp:taxon-name><tp:taxon-name-part taxon-name-part-type="genus" reg="Rhaconotus">R.</tp:taxon-name-part><tp:taxon-name-part taxon-name-part-type="species" reg="thayi">thayi</tp:taxon-name-part></tp:taxon-name></italic>), and vein 3-SR 3.4 × vein r (4.0–4.8 × in <italic><tp:taxon-name><tp:taxon-name-part taxon-name-part-type="genus" reg="Rhaconotus">R.</tp:taxon-name-part><tp:taxon-name-part taxon-name-part-type="species" reg="thayi">thayi</tp:taxon-name-part></tp:taxon-name></italic>); c. First metasomal tergite with dorsal carinae in whole length of tergite (in basal third in <italic><tp:taxon-name><tp:taxon-name-part taxon-name-part-type="genus" reg="Rhaconotus">R.</tp:taxon-name-part><tp:taxon-name-part taxon-name-part-type="species" reg="thayi">thayi</tp:taxon-name-part></tp:taxon-name></italic>) and d. Precoxal sulcus sinuate, crenulate (straight and smooth medially in <italic><tp:taxon-name><tp:taxon-name-part taxon-name-part-type="genus" reg="Rhaconotus">R.</tp:taxon-name-part><tp:taxon-name-part taxon-name-part-type="species" reg="thayi">thayi</tp:taxon-name-part></tp:taxon-name></italic>).</p><fig id="F7" position="float" orientation="portrait"><label>Figures 37.</label><caption><p><italic><tp:taxon-name><tp:taxon-name-part taxon-name-part-type="genus" reg="Rhaconotus">Rhaconotus</tp:taxon-name-part><tp:taxon-name-part taxon-name-part-type="species" reg="simulatus">simulatus</tp:taxon-name-part></tp:taxon-name></italic> Long, sp. nov., female, holotype (habitus, dorsal view).</p></caption><graphic xmlns:xlink="http://www.w3.org/1999/xlink" xlink:href="zookeys-853-037-g007.jpg" position="float" orientation="portrait" xlink:type="simple" id="oo_306815.jpg"/></fig><fig id="F8" position="float" orientation="portrait"><label>Figures 38–49.</label><caption><p><italic><tp:taxon-name><tp:taxon-name-part taxon-name-part-type="genus" reg="Rhaconotus">Rhaconotus</tp:taxon-name-part><tp:taxon-name-part taxon-name-part-type="species" reg="simulatus">simulatus</tp:taxon-name-part></tp:taxon-name></italic> Long, sp. nov., female, holotype <bold>38</bold> head, dorsal view <bold>39</bold> head, frontal view <bold>40</bold> head, lateral view <bold>41</bold> mesonotum, dorsal view <bold>42</bold> mesopleuron <bold>43</bold> metasomal tergites 1–3, dorsal view <bold>44</bold> propodeum <bold>45</bold> metasomal tergites 5–6, dorsal view <bold>46</bold> fore wing <bold>47</bold> hind wing <bold>48</bold> hind femur <bold>49</bold> hind tibia.</p></caption><graphic xmlns:xlink="http://www.w3.org/1999/xlink" xlink:href="zookeys-853-037-g008.jpg" position="float" orientation="portrait" xlink:type="simple" id="oo_306816.jpg"/></fig></tp:treatment-sec></tp:taxon-treatment>
